# Supplementary material for: Noncytolytic CD8+ Cell Mediated Antiviral Response Represents a Strong Element in the Immune Response of Simian Immunodeficiency Virus-Infected Long-Term Non-Progressing Rhesus Macaques
Source: PLoS One. 2015 Nov 9;10(11):e0142086. doi: 10.1371/journal.pone.0142086 (PMC4638345; doi:10.1371/journal.pone.0142086)
Supplement: S1 Table — (XLSX) [file pone.0142086.s004.xlsx]

## Sheet: Tabelle1
	Table S1		Overview on long-term non progressing SIV infected macaques
	animal ID	shown in Figure	survival post infection (wpi)	survival post final CNAR test (weeks)	follow up	MHC class I alleles, immunodominant in SIV-infection	other MHC class I alleles
	2139	2B	>491	>60	plasma virus below detection limit	A1*001, B*017	A2*05, A1*008, A3*13:03	B*029, B*061, B*021, B*028, B*045
	2151	2C	>491	>60	plasma virus below detection limit	A1*001, B*017	A2*05, A1*008, A3*13:03	B*029, B*061, B*021, B*028, B*045
	2153	2D	>491	>60	viremic, below 3000 vRNA copies/ml plasma	A1*001, B*017	A2*05, A1*008, A3*13:03	B*029, B*061, B*021, B*028, B*045
	2155	2E	>491	>60	plasma virus below detection limit	A1*001, B*017	A2*05, A1*008, A3*13:03	B*029, B*061, B*021, B*028, B*045
	2172	2F	>517	>60	plasma virus below detection limit	none known*	A1*004, A4*14:03, A1*008, A3*13:03, A2*05	B*012, B*022, B*030, B*057, B*046, B*053:02, B*021, B*028, B*045
	2201	3B	>433	>120	viremic, increasing plasma virus	A1*001, B*017	A2*05, A1*08, A3*13:03	B*029, B*061, B*038, B*046, B*047:01
	2219		>433	>100	viremic, below 1000 vRNA copies/ml plasma	A1*001, B*017	A2*05, A1*008, A3*13:03	B*029, B*061, B*021, B*028, B*045
	2284		>246	>60	plasma virus below detection limit	A1*001, B*017	A2*05, A1*008, A3*13:03	B*029, B*061, B*021, B*028, B*045
	2324		64	8	euthanized for experimental reasons, plasma virus undetectable	none known*	A1*004, A4*14:03	B*012, B*022, B*030:01, B*046, B*049, B*053:02, B*057
	2338	3F	67	6	euthanized for experimental reasons, plasma virus at detection limit	A1*001, B*017	A2*05, A1*008, A3*13:03	B*029, B*061, B*021, B*028, B*045
	8644	3A	>808	>200	viremic, around 10000 copies/ml plasma	A1*001	A2*05, A1*008	B*038, B*047
	9794	3C	483	190	euthanized with AIDS-related symptoms	A*002, B*017	A1*004, A3*13:04, A4*1403	B*029:01, B*041, B*048, B*061
	12536	3E	297	>100	euthanized with AIDS-related symptoms	A1*001		B*046, B*057, B*075
	12671	2A	>517	>60	plasma virus below detection limit	A1*001, B*08	A2*05, A1*004, A4*14,	B*019, B*024:01, B*046, B*057, B*082:02
	12672	3D	517	>120	euthanized with AIDS-related symptoms	none known*	A1*008, A4*14	B*030, B*038, B*048, B*065, B*075
	13906		215	132	euthanized with early AIDS-related symptoms	none known*		B*001, B*007, B*075
	13909		>246	>60	viremic, varying between 1000-10000 RNA copies/ml plasma	A1*001		B*001, B*007
	13913		>246	>60	plasma virus below detection limit	A1*001		B*012, B*022
	13919		>246	>60	viremic, varying between 1000-10000 RNA copies/ml plasma	A1*001		B*001, B*007
	13923		>246	>60	plasma virus around detection limit <100 copies/ml	A1*001		B*001, B*007
	13929		>246	>60	intermittendly virus positive	A1*001, A1*002		B*001, B*007
	13930		>246	>60	viremic, below 500 vRNA copies/ml plasma	A1*001		B*001, B*007
	13934		65	6	euthanized for experimental reasons, plasma virus at detection limit	A1*001**
						* none of Mamu-A1*001, A1*002, B*017, B*008
						** homozygous, evidence by additional microsatellite typing
