# Supplementary material for: Noncytolytic CD8+ Cell Mediated Antiviral Response Represents a Strong Element in the Immune Response of Simian Immunodeficiency Virus-Infected Long-Term Non-Progressing Rhesus Macaques
Source: PLoS One. 2015 Nov 9;10(11):e0142086. doi: 10.1371/journal.pone.0142086 (PMC4638345; doi:10.1371/journal.pone.0142086)
Supplement: S2 Table — (XLSX) [file pone.0142086.s005.xlsx]

## Sheet: Tabelle1
		Table S2
		Data for Figure 1, 2 and 3: Fold inhibition mediated by CD8+ cells of long-term non progressing SIV infected macaques with undetectable plasma
		and detectable viral load and viral RNA copies /ml
		values in rows "fold inhibition" one line: test has been performed with CD4 cells from two to three naive donors at the same day
		LTNPs with undetectable plasma viral load								LTNPs with detectable viral load
	animal ID	fold inhibition	fold inhibition	fold inhibition	fold inhibition (median)	comment			animal ID	fold inhibition	fold inhibition	fold inhibition	fold inhibition (median)	vRNA copies/ml plasma	comment
	2139	87	4811.59		324	Figure 2B			2139	150			150	108.75	Figure 2B
		324	23
		13647.9
									2153	11305.9			11306	206	Figure 2D
	2151	497.768			7147.38	Figure 2C
		383945	13797
		458.245	320.898						2155	556	63		124	110	Figure 2E
		15042.7								124				109
										1331	96			71
	2153	58713			145	Figure 2D				10179	2			131.25
		1027.1	16.2044
		51	151						2201	180	330		180	696	Figure 3B
		139.001	57							57				263
		212								476.016	6227.52			6470
										16	32			7238
	2155	295			132.5	Figure 2E
		30087.3	2						2219	35	34		47	338
		69	12							47				338
		196								74	729			109
										268	21			360
	2172	3532	3		265.396	Figure 2F			8644	163	37		41	206	Figure 3A
		170								15				146
		97								49	1163			577
		360.792	60864.4							30	15			334
										45	70			675
	2284	7			62					11				618
		92	400
		32							9794	262			15	not available
										5	5			1050	Figure 3C
	2324	4936.63	11104		8020.31					27	497			4760
										38	3			975
	2338	121	4891.78		2506.39	Figure 3F				3				2210
										15				1910
	12671	113.832			191	Figure 2A
		188							12536	6947.23			6947.23	70	Figure 3E
		29380	524							110.57	16182			150
		81	72
		194							13906	20			15.5	563
		1155								11				393.75
	12672	546			166.504	Figure 3D
		323.007							13909	50	1714	207	207	1331.25
		3313
		2	3						13919	7	625		165	6543.75
		10								278	52			3187.5
	13913	2	1186		1186
		2370
	13923	179	219.16		199.08
	13929	509	27		509
		1606	8799	85
	13930	5476	8057		6766.5
	13934	8446	267		4356.5
