# Supplementary material for: Noncytolytic CD8+ Cell Mediated Antiviral Response Represents a Strong Element in the Immune Response of Simian Immunodeficiency Virus-Infected Long-Term Non-Progressing Rhesus Macaques
Source: PLoS One. 2015 Nov 9;10(11):e0142086. doi: 10.1371/journal.pone.0142086 (PMC4638345; doi:10.1371/journal.pone.0142086)
Supplement: S3 Table — (XLSX) [file pone.0142086.s006.xlsx]

## Sheet: Tabelle1
	Table S3
	Data for Figure 1, 2 and 3: Fold inhibition mediated by CD8+ cells of naïve macaques and SIV-infected progressing macaques with viral RNA copies /ml plasma
			values in rows "fold inhibition" in one line: test has been performed with CD8 cells and CD4 cells from two naive donors at the same day
		naive macaques					SIV-infected progressors
	animal ID	fold inhibition	fold inhibition	fold inhibition (median)	comment		animal ID	fold inhibition	fold inhibition	fold inhibition (median)	vRNA copies/ml plasma	comment	comment
	2338	2269	33673	333.5	shown in figure 3F		12536	4.2		4.2	25800	ex- LTNP	shown in figure 3E
		36
		615	52				12672	1.5		1.5	27018.8	ex-TLNP
		16
							9045	5.17		5.17	12187.5	ex-LTNP
	2290	11	249	130
							2191	0.615972	2.87	1.74299	4537.5	progressor
	2247	123	414	58
		12	7				2411	3.57418	1.33298	2.45358	126	progressor	abs. number of CD4<200/ µl, ~80% loss within 45 wpi
		58
							2428	0.337863	8	4.16893	22848	progressor
	2328	353		353
							14960	0.5	0.1	0.3	252420	progressor
	13676	12.7263	2.54066	7.6335
							14893	1.03448	1.25674	1.14561	1820700	progressor
	2778	16	2	9
							2374	1.89	4.8	3.345	14133	progressor
	2324	4	1	2.5
							2410	1.65	2.84	2.245	93240	progressor
	2163	5	1	3
	2251	2	0.7	1.35
	2272	0.1		0.1
	2249	5	3	4
	2342	1.5	0.333331	0.916665
	2392	3.5	0.152411	1.82621
	13721	6	1	3.5
	2411	1	0.717135	0.858568
	13147	3.32616	1.016	2.17108
